# Supplementary material for: Lifestyle Patterns and Weight Status in Spanish Adults: The ANIBES Study
Source: Nutrients. 2017 Jun 14;9(6):606. doi: 10.3390/nu9060606 (PMC5490585; doi:10.3390/nu9060606)
Supplement: Supplementary file 1 [file nutrients-09-00606-s001.zip]

Archive with 1 entries (1 files):
- nutrients-192834-supplementary.pdf
